# Supplementary material for: Defined co-cultures of glutamatergic and GABAergic neurons with a mutation in DISC1 reveal aberrant phenotypes in GABAergic neurons
Source: BMC Neurosci. 2024 Mar 4;25:12. doi: 10.1186/s12868-024-00858-z (PMC10910844; doi:10.1186/s12868-024-00858-z)
Supplement: Supplementary file 2 — Additional file2 Table S1. Complete list of all primary antibodies used for Digi West proteomic analysis of WT and DISC1+/− neurons. [file 12868_2024_858_MOESM2_ESM.xlsx]

## Sheet: DigiWest Antibody List
Table S1
Complete list of all primary antibodies used for Digi West proteomic analysis of WT and DISC1+/- neurons.
Antigen	Supplier	Product No	Lot No	NMI ID	Species	Uniprot Hu	Unirpto Ms	MW (kDa)	Dilution (DigiWest)	RRID	Clonality
Actin beta	Sigma	A1978	087M4850V	# 2104	ms	P60709	P60710	42	200	AB_476692	mAb
Akt	Cell Signaling	4685	6	# 3035	rb	P31749	P31750	60	200	AB_2225340	mAb
Akt - phosphoSer473	Cell Signaling	4060	27	# 3395	rb	P31749	P31750	60	200	AB_2315049	mAb
Akt - phosphoThr308	Cell Signaling	13038	7	# 2452	rb	P31749, P31751, Q9Y243	P31750, Q60823, NA	60	200	AB_2629447	mAb
AMPK alpha	Cell Signaling	2532	3	TK # 028	rb	Q13131	Q5EG47	62	200	AB_330331	pAb
AMPK alpha - phosphoThr172	Cell Signaling	2535	21	# 3119	rb	Q13131	Q5EG47	62	200	AB_331250	mAb
ATF4	Acris	AP15940PU-N	E250810	# 0725	gt	P18848	Q06507	40	50	AB_1927914	pAb
Bcl-xL	Cell Signaling	2764	6	# 2636	rb	Q07817	Q64373	30	200	AB_2228008	mAb
beta-Catenin	Cell Signaling	8480	9	# 3120	rb	P35222	Q02248	92	200	AB_11127855	mAb
beta-Catenin - phosphoSer33/Ser37/Thr41	Cell Signaling	9561	13	# 2458	rb	P35222	Q02248	92	200	AB_331729	pAb
beta-Catenin - phosphoSer552	Cell Signaling	9566	2	# 1862	rb	P35222	Q02248	92	200	AB_1031116	pAb
beta-Catenin - phosphoSer675	Cell Signaling	9567	2	# 2091	rb	P35222	Q02248	92	200	AB_2088241	pAb
beta-Catenin - phosphoThr41/Ser45	Cell Signaling	9565	2	BG/MP # 091	rb	P35222	Q02248	92	200	AB_331731	pAb
beta-Catenin (non-phospho Ser33/37/Thr41)	Cell Signaling	8814	4	# 2323	rb	P35222	Q02248	92	200	AB_11127203	mAb
Calmodulin	Cell Signaling	35944	1	# 2804	rb	P0DP23		17	200	AB_2799090	mAb
CaMK IV	Transduction Laboratories	BD #610275	2	# 0506	ms	Q16566	P08414	60	1000	AB_397670	mAb
Caseinkinase 1 alpha	Cell Signaling	2655	2	# 2561	rb	P48729	Q8BK63	34	200	AB_2283593	pAb
Caseinkinase 1 epsilon	Nanotools	0172-100	0172S0101	# 0736	ms	P49674	Q9JMK2	45	50	-	mAb
c-myc	Cell Signaling	9402	11	# 2682	rb	P01106	P01108	70-57	200	AB_2151827	pAb
CREB	Cell Signaling	9197	16	# 1716	rb	P16220	Q01147	43	200	AB_331277	mAb
CREB - phosphoSer133	Cell Signaling	9198	19	# 3414	rb	P16220	Q01147	43	200	AB_2561044	mAb
Cyclin D2	Cell Signaling	3741	5	# 2165	rb	P30279	P30280	31	200	AB_2070685	mAb
Dvl2	Cell Signaling	3224	4	# 2464	rb	O14641	Q60838	95-90	200	AB_2093336	mAb
Erk1/2 (MAPK p44/42)	Cell Signaling	4695	28	# 3208	rb	P27361, P28482	Q63844, P63085	44, 42	200	AB_390779	mAb
Erk1/2 (MAPK p44/42) - phosphoThr202/Tyr204	Cell Signaling	9101	30	# 2681	rb	P27361, P28482	Q63844, P63085	44, 42	200	AB_331646	pAb
Gephyrin	Synaptic Systems	147111		JH #2	ms	Q9NQX3	Q8BUV3	90	200	AB_2619837	mAb
Gephyrin	Synaptic Systems	147103		JH #6	rb	Q9NQX3	Q8BUV3	90	200	AB_11041706	pAb
GRB2	Cell Signaling	36344	1	# 3057	rb	P62993		25	200	AB_2920901	mAb
GSK3 alpha	Cell Signaling	4337	3	# 2469	rb	P49840	Q2NL51	51	200	AB_10859910	mAb
GSK3 alpha/beta - phosphoSer21/Ser9	Cell Signaling	8566	3	# 2790	rb	P49840, P49841	Q2NL51, Q9WV60	51, 46	200	AB_10860069	mAb
GSK3 beta	Cell Signaling	9315	14	# 2558	rb	P49841	Q9WV60	46	200	AB_490890	mAb
GSK3 beta - phosphoSer9	Cell Signaling	9336	12	# 2073	rb	P49841	Q9WV60	46	200	AB_331405	pAb
Her4 (ErbB4)	Santa Cruz	sc-283	K2111	# 1075	rb	Q15303	Q61527	146	50	AB_2231308	pAb
Her4 (ErbB4) - phosphoTyr1284	Cell Signaling	4757	6	# 2277	rb	Q15303	Q61527	180	100	AB_2099987	mAb
HIF1 alpha	Cell Signaling	3716	2	# 0694	rb	Q16665	Q61221	120	200	AB_2116962	pAb
HIF1 alpha	Cell Signaling	14179	3	# 2069	rb	Q16665	Q61221	120	200	AB_2622225	mAb
ILK1	Cell Signaling	3862	2	# 2679	rb	Q13418	O55222	51	200	AB_2127050	pAb
ILK1 - phosphoSer343	biorbyt	orb34915	E4070	# 1290	rb	Q13418	O55222	51	200	AB_10925697	pAb
Integrin alpha5	Transduction Laboratories	BD #610634	1	# 0515	ms	P08648	P11688	150	1000	AB_397964	mAb
Integrin alpha6	Abnova	H00003655-M01	10341-4C1	# 2529	ms	P23229	Q61739	127	50	AB_1534471	mAb
Integrin beta1	Transduction Laboratories	BD #610468	4	# 0516	ms	P05556	P09055	130	1000	AB_397840	mAb
Integrin beta3	Transduction Laboratories	BD #611141	1	# 0517	ms	P05106	O54890	104	1000	AB_398452	mAb
Jak 1	Cell Signaling	3344	6	# 2821	rb	P23458	P52332	130	200	AB_2265054	mAb
Jak 2	Cell Signaling	3230	11	# 2337	rb	O60674	Q62120	125	200	AB_2128522	mAb
Jak 2 - phosphoTyr1007/Tyr1008	Cell Signaling	3771	10	# 2475	rb	O60674	Q62120	125	200	AB_330403	pAb
LEF1	Cell Signaling	2230	5	# 1470	rb	Q9UJU2	P27782	58-25	200	AB_823558	mAb
LRP6	Cell Signaling	3395	1	# 0691	rb	O75581	O88572	210, 180	200	AB_1950408	mAb
LRP6 - phosphoSer1490	Cell Signaling	2568	5	# 1567	rb	O75581	O88572	210, 180	200	AB_2139327	pAb
MAP2-B	Transduction Laboratories	M41420	1	# 0520	ms	P11137	P20357	280	200	AB_396359	mAb
MEK1/2	Cell Signaling	9126	3	# 2333	rb	Q02750, P36507	P31938, Q63932	45	200	AB_331778	mAb
MEK1/2 - phosphoSer217/Ser221	Cell Signaling	9154	22	# 3126	rb	Q02750, P36507	P31938, Q63932	45	200	AB_2138017	mAb
mTOR (FRAP)	Cell Signaling	2983	19	# 3192	rb	P42345	Q9JLN9	289	200	AB_2105622	mAb
mTOR (FRAP) - phosphoSer2448	Cell Signaling	5536	12	# 3422	rb	P42345	Q9JLN9	289	100	AB_10691552	mAb
NCAM (CD56)	Cell Signaling	3576	7	# 2556	ms	P13591	P13595	220-120	200	AB_2149540	mAb
p21	Cell Signaling	2947	10	# 2334	rb	P38936	P39689	21	200	AB_823586	mAb
PAK 1/2 - phosphoSer144/Ser141	Cell Signaling	2606	2	TK # 027	rb	Q13153, Q13177	O88643, Q8CIN4	74-68, 67-61	200	AB_2299279	pAb
PAK 1/2/3	Cell Signaling	2604	1	TK # 016	rb	Q13153, Q13177, O75914	O88643, Q8CIN4, Q61036	68, 61	200	AB_2160225	pAb
PDK1	Cell Signaling	3062	10	# 1178	rb	Q15118	Q8BFP9	68-58	200	AB_2236832	pAb
PDK1 - phosphoSer241	Cell Signaling	3061	11	# 1834	rb	Q15118	Q8BFP9	68-58	200	AB_2161919	pAb
PI3-kinase p85	Cell Signaling	4292	10	# 2794	ms	P27986	P26450	85	200	AB_329869	pAb
PKC (pan) - phosphoSer660	Cell Signaling	9371	5	# 2685	rb	P17252, P05771	P20444, P68404	85, 82, 80, 78	200	AB_2168219	pAb
PKC alpha/beta II - phosphoThr638/Thr641	Cell Signaling	9375	4	# 2485	rb	P17252, P05771	P20444, P68404	82, 80	200	AB_2284224	pAb
PLC gamma I	Cell Signaling	2822	5	# 2066	rb	P19174	Q62077	155	200	AB_2163702	pAb
PLC gamma I - phosphoSer1248	Cell Signaling	8713	4	# 3400	rb	P19174	Q62077	150	200	AB_10890863	mAb
PLC gamma I - phosphoTyr783	Cell Signaling	2821	3	TK # 088	rb	P19174	Q62077	155	200	AB_330855	pAb
PSD95	Cell Signaling	3450		JH #7	rb	P78352	Q62108	95	200	AB_2292883	mAb
Rac1/cdc42	Cell Signaling	4651	3	# 2413	rb	P63000, P60953	P63001, P60766	21	200	AB_10612265	pAb
Rac1/cdc42 - phosphoSer71	Cell Signaling	2461	3	# 1476	rb	P63000, P60953	P63001, P60766	28	200	AB_2300703	pAb
RSK 1 (p90RSK) - phosphoSer380	Cell Signaling	9341	10	# 1824	rb	Q15418	P18653	90	200	AB_330753	pAb
SHP-1	Cell Signaling	26516	1	# 3316	rb	P29350	P29351	68	200	AB_2934293	mAb
SOCS-1	Cell Signaling	3950	1	# 3242	rb	O15524	O35716	23	200	AB_2192983	pAb
STAT 1	Cell Signaling	9175	13	# 2801	rb	P42224	P42225	91, 84	200	AB_2197984	mAb
STAT 1 - phosphoTyr701	Cell Signaling	9167	25	# 3091	rb	P42224	P42225	91, 84	200	AB_561284	mAb
STAT 3	Cell Signaling	4904	7	# 2692	rb	P40763	P42227	86, 79	200	AB_331269	mAb
STAT 3 - phosphoSer727	Cell Signaling	9134	21	# 2415	rb	P40763	P42227	86	200	AB_331589	pAb
STAT 3 - phosphoTyr705	Cell Signaling	9145	34	# 2335	rb	P40763	P42227	86, 79	200	AB_2491009	mAb
Synapsin1	Synaptic Systems	106001		JH #9	ms	P17600	O88935	90	200	AB_2617071	mAb
Synaptophysin1	Synaptic Systems	101002		JH #10	rb	P08247	Q62277	40	200	AB_887905	pAb
TCF1/TCF7	Cell Signaling	2206	1	# 1673	rb	P36402	Q00417	50-28	200	AB_2199300	mAb
vGAT	Synaptic Systems	131003		JH #8	rb	Q9H598	O35633	50	200	AB_887869	pAb
vGLUT1	Synaptic Systems	135511		JH #3	ms	Q9P2U7	Q3TXX4	60-55	200	AB_2617091	mAb
Vimentin	Cell Signaling	5741	1	# 1814	rb	P08670	P20152	57	200	AB_10695459	mAb
Wnt3	Millipore	09-162	DAM1764519	# 0741	rb	P56704	P27467	40	200	AB_11213911	pAb
Wnt7a	abcam	ab183653	GR316711-11	# 2595	rb	O00755	P24383	39	200	AB_10858110	pAb
