# Supplementary material for: Defined co-cultures of glutamatergic and GABAergic neurons with a mutation in DISC1 reveal aberrant phenotypes in GABAergic neurons
Source: BMC Neurosci. 2024 Mar 4;25:12. doi: 10.1186/s12868-024-00858-z (PMC10910844; doi:10.1186/s12868-024-00858-z)
Supplement: Supplementary file 3 — Additional file3 Table S2. List of raw accumulated fluorescence intensity values (AFI) of proteins measured with DigiWest. Analytes with empty cells showed weak and/or unreliable signals and were excluded from detailed analysis (weak = AFI < 49). [file 12868_2024_858_MOESM3_ESM.xlsx]

## Sheet: DigiWest Raw Data
	Table S2
	List of raw accumulated fluorescence intensity values (AFI) of proteins measured with DigiWest. Analytes with empty cells showed weak and/or unreliable signals and were excluded from detailed analysis (weak = AFI < 49).
	DigiWest Analysis Version 3.8.6.1
	© Fridolin Treindl	MW	E1 hNGN2 - #1	E1 hNGN2 - #2	E1 hNGN2 - #3	D5 hNGN2 - #1	D5 hNGN2 - #2	D5 hNGN2 - #3	E1 AD2 - #1	E1 AD2 - #2	E1 AD2 - #3	D5 AD2 - #1	D5 AD2 - #2	D5 AD2 - #3
	Analyte	[kDa]	[AFI]	[AFI]	[AFI]	[AFI]	[AFI]	[AFI]	[AFI]	[AFI]	[AFI]	[AFI]	[AFI]	[AFI]
#01	Actin beta	42	122258	148120	122274	123804	136890	123792	117630	135762	133550	129598	137759	133064
#02	Akt	60	7250.5	8576.5	9690.88	7699.5	8632.25	7433.25	8045.5	9783	8739.25	9375	9371.5	7590
#03	Akt - pS473	60	144.5	199.5	127	208	141.5	91	122.5	207	126.5	141.5	193.5	111
#04	Akt - pT308	60		62.5	51.5	91		87.5		116.5	50	72.75	74.5
#05	AMPK alpha	62	145.25	143	112.375	173.5	170.125	138.5	137.5	140.5	134	212	168.5	101.5
#06	AMPK alpha - pT172	62	271.5	149	117	592	236	127	190.5	312	125	825.75	301	117
#07	ATF4	40	622	286.5	311.875	417.25	307	508.875	595	885.25	530	273.5	804	729.5
#08	Bcl-xL	30	149.5	230.875	142.75	137	216.5	211.5	226.5	164.5	278.375	120.625	203.75	224.5
#09	beta-Catenin	92	9767.25	9428.25	8504	10903.9	8623.25	7911.75	9977.5	10093.8	11180	12025.5	9014.75	8523.12
#10	beta-Catenin - pS675	92	782.75	840.25	551.25	738.375	679	589.5	672	845	747.75	826.75	814.75	695.5
#11	beta-Catenin - pS33/S37/T41	92
#12	beta-Catenin - pS552	92	829.125	1042.25	654	980.5	782.5	851	735.25	797.125	899.5	846.375	754.25	720.25
#13	beta-Catenin - pT41/S45	92
#14	beta-Catenin (non-pS33/37/T41)	92	166	174	130.625	110.125	133.875	100.5	123.5	121.25	150.5	148	121.375	100
#15	Calmodulin	17									0
#16	CaMK IV	60	226	265.5	247.5	285.5	262	189.5	198	253.5	274	228.5	296.5	187.5
#17	Caseinkinase 1 alpha	34	294	327	317.5	388	427	319.5	327	342	401.5	405	316.5	308.5
#18	Caseinkinase 1 epsilon	45	38.5	25.5	29.5	56.5	79	44.5	40	55	47.5	87.5	32	26.25
#19	c-myc	57	790.5	543	539.5	589.375	483.25	594	654.5	570	594	626.5	572	551
#20	CREB	43
#21	CREB - pS133	43	186	150	75.5	159.125	125.625	172.625	187.5	238.25	193	198.5	150.5	199
#22	Cyclin D2	31	183.5	325.5	286.125	342.5	444.5	482	221.5	328.5	323	378	463	494.5
#23	Dvl2	92	131.5	128	78	92	100		134.5	108.5	91.125	122	101.875	61.25
#24	Erk1/2 (MAPK p44/42) - pT202/Y204 [42kDa]	42	511.5	1383.5	273.75	711.25	432.25	645.75	332	824.375	193.5	560.25	853.75	438.75
#25	Erk1/2 (MAPK p44/42) - pT202/Y204 [44kDa]	44		209.5		138.25	90.75	114.25	48	59.875		86.25	96.75
#26	Erk1/2 (MAPK p44/42) [42kDa]	42	26729.5	34320.1	13939.5	19669.8	20230.2	22850	24869.2	32891.2	25086.5	19697.4	24796.5	22718.2
#27	Erk1/2 (MAPK p44/42) [44kDa]	44	1285.5	1289.38	635.5	884.312	993.188	968	1012.56	1259.75	706	1224.88	770.5	877.25
#28	Gephyrin	90	80	82.5	81.5	86	119.5	66	101	94	108.5	94.5	80.5
#29	Gephyrin	90	2817.5	1980.12	1334.5	3451.5	2157.12	1478	2879.5	2552.5	1751.88	3167.12	2429	1709.5
#30	GRB2	25	6799.38	7840.5	6135.5	9046	7972	7347	6673.25	7719.5	6082.88	8525	7643	7192
#31	GSK3 beta - pS9	46	808.25	893.875	543.5	822.25	937.75	516.25	795.312	969.188	656.5	864.5	1081.25	604.125
#32	GSK3 alpha	51	1250.75	1182	1117	1440.5	1273.5	1002	1165.25	1096	1205	1356.25	1442	1021.5
#33	GSK3 alpha - pS21	51	376.75	399.875	223.5	410.25	371.75	304.25	323.688	305.438	203.5	296	488.75	223.625
#34	GSK3 beta	46	4987.25	4627.5	4458	5453.12	5360	4200.62	4895.75	5347	5262	5670.38	5387.5	4553.62
#35	GSK3 beta - pS9	46	1368.25	1419.12	918.375	1419.88	1687	1051.75	1415.5	1860.88	1187	1417.88	1936.5	1231.5
#36	Her4 (ErbB4)	146	145.25	150	56.75	124	197.25	52.25	125.75	165		265	141	120.75
#37	Her4 (ErbB4) - pY1284	180	75.5	152.5		79.5	130.5		65	147.5		145	103
#38	HIF1 alpha	120
#39	HIF1 alpha	120
#40	ILK1	51		107.5	59	76	87.5	105.5	73	112	85	91.5	118.5	120
#41	ILK1 - pS343	51	153	121.5	124	124.5	152.5	70.5	129	124	102.5	134.5	112	78
#42	Integrin alpha5	150
#43	Integrin alpha6	127					51.5				70.75			54.5
#44	Integrin beta1	130			60.375
#45	Integrin beta3	104
#46	Jak 1	130	73	93.5		88	99.5	62.5	63.5	84.5	66.5	86.5	84	56
#47	Jak 2	125	318		171.125	295.25	268	181.5	193.5	255	209.75	443.75	265.75	190.625
#48	Jak 2 - pY1007/Y1008	125								50
#49	LEF1	58-25
#50	LRP6	210	255.5	282	217.5	320	377.5	261	293.5	292.5	214.75	392.5	313.5	307.5
#51	LRP6 - pS1490	210		65.75					78.5
#52	MAP2-B	280	220.25	247	140.75	346	223.25	157	132.875	142.75	89.5	91.5	159	75
#53	MEK1/2	45	1294.5	1103.75	367.5	1008.5	834.5	705	1179	1005	588	1110.5	961.5	596.5
#54	MEK1/2 - pS217/S221	45	219.25	267.125	81.5	242	209	221.5	165.5	236.5	169.875	214.5	190	149
#55	mTOR (FRAP)	289	837.5	1577	802.75	1548.88	1452.12	652.375	814.5	1223.5	632.625	1398.5	1054.5	602
#56	mTOR (FRAP) - pS2448	289	129.5	545.5	122.5	270.5	264.5	161	140	214.5	100	199.5	207	135
#57	NCAM (CD56)	220-120	55618	51221.5	34292	88733.5	52969.5	21963.5	25147.5	41848.5	21456.5	59831.5	42136	22016
#58	p21	21	986.875	974.75	1125.25	1315	1037.75	1665.5	1422.12	991.5	861	1177	796	1590.62
#59	PAK 1/2 - pS144/S141 [65kDa]	65	99		80.5	105	120	78.5			65.375	85.875	84.25	73.25
#60	PAK 1/2 - pS144/S141 [85kDa]	85		69.25	169.5		85	69		78		115.625		82
#61	PAK 1/2/3	68, 61	335.5	328.5	266.5	368	331	271	325	321	284	372.5	347.375	256
#62	PDK1	68-58	190	321	209	195.5	256.5	146.5	174	238	173.5	309	184	132.375
#63	PDK1 - pS241	68-58	595.5	681.5	514.5	664.5	613	489.25	559.5	649	500	783	636.5	467.5
#64	PI3-kinase p85	85	218.5	202.5	206	308.5	238	196.5	220.5	211.5	202.5	183	245	200
#65	PKC (pan) - pS660	85	585	382.5	269	892.5	367.5	238	356.5	283.5	189	469	444	198.5
#66	PKC alpha/beta II - pT638/T641	82	1641.88	910.5	1051.25	2068	867	609.375	1236	1054.25	1179.5	1326.25	1101.5	823.5
#67	PLC gamma I	155	1031.12	869.75	670.5	1551	1312.5	624.625	1016	1177.5	1195.25	2061	1054.5	796.125
#68	PLC gamma I - pS1248	150	1869.25	1403	985.5	3004.12	2515.5	1263	1899.5	2242	1572	3566.5	2239	1573
#69	PLC gamma I - pY783	155											58
#70	PSD95	95	447	383	238.5	441	348.5	168.5	285.25	341.5	293.5	381	310.5	209.5
#71	Rac1/cdc42	21	5874.5	7077	5419	7785.5	6798	4608.5	4340.5	6674.5	5682	7654	6334.5	5690.5
#72	Rac1/cdc42 - pS71	28
#73	RSK 1 (p90RSK) - pS380	90	90.5	143.5		107.5	89.5		72	60.5		87	74
#74	SHP-1	68
#75	SOCS-1	23
#76	STAT 1	91	115	129	97.5	107	107.5	135.25	93.125	105.5	136.5	186.5	99.75	126.5
#77	STAT 1 - pY701	91
#78	STAT 3	86	1748.25	1969.75	2143.25	2020.5	2209.75	2518.5	1934.75	2375.75	3043.25	1822.75	2338.5	2519.25
#79	STAT 3 - pS727	86	65	94	73	60.5	55.5	68.125		55	133		63.5	89.5
#80	STAT 3 - pY705	86	86.5	164.5	98		67.5	85.25	66.5	92.5	201.5		56	76.5
#81	Synapsin1	90	96	52			75.5	53.5	71.5	84	69.5	53		58.25
#82	Synaptophysin1 (MFI)	40	934	1126.75	1903.25	848.625	1781	2119.5	866.25	1183.5	2422.25	1420.13	1608	2690.5
#83	TCF1/TCF7	50-28
#84	vGAT	50			78.5				158	122			94.875
#85	vGLUT1	57								64			62.625
#86	Vimentin	57	40648.5	58247	49390.8	41644	54783.4	42485.6	37000.6	54156.8	56710	44036.5	37618	41655
#87	Wnt3	40	170.75	297	139.5	230.5	249	280.5	217.25	215.5	169	243	205.5	273
#88	Wnt7a	39
#89	Total Protein (Strep-PE) 1	-	1.22644e+06	1.41449e+06	1.22137e+06	1.62677e+06	1.70305e+06	1.25888e+06	1.22501e+06	1.36038e+06	1.27313e+06	1.69299e+06	1.26065e+06	1.28082e+06
#90	Total Protein (Strep-PE) 2	-	1.25568e+06	1.41762e+06	1.19346e+06	1.66743e+06	1.69718e+06	1.239e+06	1.25828e+06	1.35901e+06	1.25114e+06	1.7343e+06	1.25635e+06	1.26118e+06
#91	Total Protein (Strep-PE) Average	-	1.24106e+06	1.41606e+06	1.20742e+06	1.6471e+06	1.70011e+06	1.24894e+06	1.24164e+06	1.35969e+06	1.26213e+06	1.71365e+06	1.2585e+06	1.271e+06
