# Supplementary material for: Defined co-cultures of glutamatergic and GABAergic neurons with a mutation in DISC1 reveal aberrant phenotypes in GABAergic neurons
Source: BMC Neurosci. 2024 Mar 4;25:12. doi: 10.1186/s12868-024-00858-z (PMC10910844; doi:10.1186/s12868-024-00858-z)
Supplement: Supplementary file 4 — Additional file 4: Table S3. List of accumulated fluorescence intensity values (AFI) of proteins measured with DigiWest, normalized to total protein (Strep-PE) signal. Analytes with empty cells showed weak and/or unreliable signals and were excluded from detailed analysis (weak = AFI < 49). [file 12868_2024_858_MOESM4_ESM.xlsx]

## Sheet: DigiWest Norm Data 
	Table S3
	List of accumulated fluorescence intensity values (AFI) of proteins measured with DigiWest, normalized to total protein (Strep-PE) signal. Analytes with empty cells showed weak and/or unreliable signals and were excluded from detailed analysis (weak = AFI < 49).
	DigiWest Analysis Version 3.8.6.1
	© Fridolin Treindl	MW	E1 hNGN2 - #1	E1 hNGN2 - #2	E1 hNGN2 - #3	D5 hNGN2 - #1	D5 hNGN2 - #2	D5 hNGN2 - #3	E1 AD2 - #1	E1 AD2 - #2	E1 AD2 - #3	D5 AD2 - #1	D5 AD2 - #2	D5 AD2 - #3
	Analyte	[kDa]	[AFI]	[AFI]	[AFI]	[AFI]	[AFI]	[AFI]	[AFI]	[AFI]	[AFI]	[AFI]	[AFI]	[AFI]
#01	Actin beta	42	124771	132483	128264	95201.7	101982	125540	119992	126463	134019	95787.1	138642	132600
#02	Akt	60	7399.52	7671.1	10165.6	5920.67	6430.94	7538.16	8207.01	9112.95	8769.95	6929.12	9431.58	7563.52
#03	Akt - pS473	60	147.47	178.439	133.222	159.945	105.416	92.2844	124.959	192.822	126.944	104.584	194.74	110.613
#04	Akt - pT308	60		55.9021	54.0229	69.9761		88.735		108.521	50.1756	53.77	74.9776
#05	AMPK alpha	62	148.235	127.904	117.88	133.416	126.741	140.455	140.26	130.877	134.471	156.691	169.58	101.146
#06	AMPK alpha - pT172	62	277.08	133.27	122.732	455.229	175.818	128.792	194.324	290.631	125.439	610.317	302.93	116.592
#07	ATF4	40	634.784	256.255	327.153	320.852	228.712	516.057	606.944	824.618	531.862	202.146	809.154	726.955
#08	Bcl-xL	30	152.573	206.502	149.743	105.349	161.29	214.485	231.047	153.233	279.353	89.1547	205.056	223.717
#09	beta-Catenin	92	9968	8432.94	8920.6	8384.73	6424.23	8023.42	10177.8	9402.42	11219.3	8888.12	9072.54	8493.39
#10	beta-Catenin - pS675	92	798.838	751.547	578.255	567.787	505.848	597.82	685.49	787.125	750.377	611.056	819.973	693.074
#11	beta-Catenin - pS33/S37/T41	92
#12	beta-Catenin - pS552	92	846.166	932.223	686.039	753.973	582.954	863.011	750.01	742.529	902.66	625.561	759.085	717.737
#13	beta-Catenin - pT41/S45	92
#14	beta-Catenin (non-pS33/37/T41)	92	169.412	155.631	137.024	84.6826	99.7355	101.918	125.979	112.945	151.029	109.388	122.153	99.6512
#15	Calmodulin	17
#16	CaMK IV	60	230.645	237.472	259.625	219.54	195.187	192.175	201.975	236.137	274.963	168.886	298.401	186.846
#17	Caseinkinase 1 alpha	34	300.043	292.48	333.054	298.359	318.111	324.009	333.564	318.576	402.91	299.338	318.529	307.424
#18	Caseinkinase 1 epsilon	45	39.2913	22.808	30.9452	43.4467	58.8542	45.1281	40.803	51.233	47.6669	64.6718	32.2051	26.1584
#19	c-myc	57	806.748	485.677	565.929	453.21	360.016	602.384	667.639	530.96	596.087	463.05	575.667	549.078
#20	CREB	43
#21	CREB - pS133	43	189.823	134.165	79.1986	122.362	93.5893	175.061	191.264	221.932	193.678	146.713	151.465	198.306
#22	Cyclin D2	31	187.272	291.138	300.142	263.371	331.148	488.803	225.946	306.001	324.135	279.382	465.968	492.775
#23	DISC1 (B-2) C-terminus	90	16171.9	16068	13535.5	12514.9	11801	14831.5	12143.9	14558.8	11613.4	10632.8	15796.5	12510.2
#24	DISC1 C-terminus	90
#25	DISC1 N-terminus	90
#26	DISC1	90
#27	Dvl2	92	134.203	114.487	81.8211	70.745	74.499		137.2	101.069	91.4451	90.171	102.528	61.0363
#28	Erk1/2 (MAPK p44/42) - pT202/Y204 [42kDa]	42	522.013	1237.45	287.161	546.928	322.022	654.864	338.665	767.913	194.18	414.084	859.223	437.219
#29	Erk1/2 (MAPK p44/42) - pT202/Y204 [44kDa]	44		187.384		106.31	67.6078	115.863	48.9636	55.7741		63.7479	97.3702
#30	Erk1/2 (MAPK p44/42) [42kDa]	42	27278.9	30697	14622.4	15125.5	15071.3	23172.5	25368.4	30638.5	25174.6	14558.5	24955.5	22639
#31	Erk1/2 (MAPK p44/42) [44kDa]	44	1311.92	1153.26	666.632	680.008	739.914	981.662	1032.89	1173.47	708.48	905.313	775.439	874.19
#32	Gephyrin	90	81.6443	73.7907	85.4926	66.1312	89.0262	66.9315	103.028	87.5618	108.881	69.8455	81.016
#33	Gephyrin	90	2875.41	1771.09	1399.88	2654.09	1607.04	1498.86	2937.3	2377.68	1758.03	2340.84	2444.57	1703.54
#34	GRB2	25	6939.13	7012.8	6436.07	6956.08	5939.06	7450.7	6807.21	7190.78	6104.24	6300.88	7692	7166.91
#35	GSK3 beta - pS9	46	824.862	799.511	570.125	632.284	698.614	523.536	811.278	902.807	658.806	638.957	1088.18	602.018
#36	GSK3 alpha	51	1276.46	1057.22	1171.72	1107.7	948.744	1016.14	1188.64	1020.93	1209.23	1002.41	1451.24	1017.94
#37	GSK3 alpha - pS21	51	384.494	357.661	234.449	315.469	276.95	308.544	330.185	284.518	204.215	218.775	491.883	222.845
#38	GSK3 beta	46	5089.76	4138.99	4676.39	4193.28	3993.14	4259.91	4994.03	4980.78	5280.48	4191.01	5422.04	4537.74
#39	GSK3 beta - pS9	46	1396.37	1269.31	963.365	1091.84	1256.8	1066.59	1443.92	1733.42	1191.17	1047.96	1948.91	1227.2
#40	Her4 (ErbB4)	146	148.235	134.165	59.5301	95.352	146.949	52.9875	128.274	153.699		195.863	141.904	120.329
#41	Her4 (ErbB4) - pY1284	180	77.0518	136.401		61.1329	97.2211		66.3048	137.398		107.17	103.66
#42	HIF1 alpha	120
#43	HIF1 alpha	120
#44	ILK1	51		96.1515	61.8903	58.4415	65.1866	106.989	74.4654	104.329	85.2986	67.6282	119.26	119.581
#45	ILK1 - pS343	51	156.145	108.674	130.075	95.7365	113.611	71.495	131.59	115.507	102.86	99.4098	112.718	77.7279
#46	Integrin alpha5	150
#47	Integrin alpha6	127					38.367				70.9985			54.3099
#48	Integrin beta1	130			63.3327
#49	Integrin beta3	104
#50	Jak 1	130	74.5004	83.6295		67.6692	74.1265	63.3821	64.7747	78.7125	66.7336	63.9327	84.5385	55.8047
#51	Jak 2	125	324.536		179.508	227.038	199.657	184.062	197.384	237.535	210.487	327.978	267.454	189.96
#52	Jak 2 - pY1007/Y1008	125								46.5754
#53	LEF1	58-25
#54	LRP6	210	260.751	252.23	228.155	246.07	281.234	264.684	299.392	272.466	215.504	290.099	315.51	306.427
#55	LRP6 - pS1490	210		58.809					80.0758
#56	MAP2-B	280	224.777	220.925	147.645	266.063	166.319	159.216	135.542	132.973	89.8144	67.6282	160.019	74.7384
#57	MEK1/2	45	1321.11	987.23	385.503	775.504	621.694	714.95	1202.67	936.166	590.066	820.778	967.664	594.419
#58	MEK1/2 - pS217/S221	45	223.756	238.925	85.4926	186.09	155.703	224.626	168.822	220.302	170.472	158.538	191.218	148.48
#59	mTOR (FRAP)	289	854.714	1410.52	842.076	1191.03	1081.82	661.583	830.851	1139.7	634.847	1033.64	1061.26	599.9
#60	mTOR (FRAP) - pS2448	289	132.162	487.913	128.501	208.006	197.05	163.272	142.81	199.809	100.351	147.452	208.327	134.529
#61	NCAM (CD56)	220-120	56761.1	45814.2	35971.9	68233.2	39461.7	22273.5	25652.3	38982.2	21531.9	44221.8	42406.1	21939.2
#62	p21	21	1007.16	871.848	1180.37	1011.19	773.113	1689.01	1450.67	923.591	864.025	869.928	801.103	1585.08
#63	PAK 1/2 - pS144/S141 [65kDa]	65	101.035		84.4436	80.7416	89.3987	79.6079			65.6047	63.4708	84.7901	72.9945
#64	PAK 1/2 - pS144/S141 [85kDa]	85		61.9395	177.804		63.3241	69.9739		72.6577		85.4592		81.714
#65	PAK 1/2/3	68, 61	342.396	293.821	279.555	282.98	246.592	274.825	331.524	299.014	284.998	275.317	349.602	255.107
#66	PDK1	68-58	193.905	287.113	219.239	150.333	191.09	148.568	177.493	221.699	174.109	228.384	185.18	131.913
#67	PDK1 - pS241	68-58	607.74	609.556	539.705	510.979	456.679	496.155	570.732	604.549	501.756	578.72	640.58	465.869
#68	PI3-kinase p85	85	222.991	181.123	216.092	237.227	177.308	199.273	224.926	197.014	203.211	135.256	246.571	199.302
#69	PKC (pan) - pS660	85	597.024	342.121	282.178	686.304	273.784	241.359	363.657	264.083	189.664	346.641	446.846	197.808
#70	PKC alpha/beta II - pT638/T641	82	1675.62	814.381	1102.75	1590.23	645.906	617.976	1260.81	982.043	1183.64	980.24	1108.56	820.627
#71	PLC gamma I	155	1052.32	777.933	703.347	1192.67	977.799	633.441	1036.4	1096.85	1199.45	1523.3	1061.26	793.348
#72	PLC gamma I - pS1248	150	1907.67	1254.89	1033.78	2310.08	1874.02	1280.83	1937.63	2088.44	1577.52	2636.02	2253.35	1567.51
#73	PLC gamma I - pY783	155											58.3718
#74	PSD95	95	456.187	342.568	250.184	339.115	259.629	170.878	290.976	318.11	294.531	281.6	312.49	208.769
#75	Rac1/cdc42	21	5995.24	6329.9	5684.47	5986.8	5064.44	4673.54	4427.63	6217.36	5701.96	5657.12	6375.11	5670.65
#76	Rac1/cdc42 - pS71	28
#77	RSK 1 (p90RSK) - pS380	90	92.3601	128.351		82.664	66.6766		73.4454	56.3563		64.3022	74.4744
#78	SHP-1	68
#79	SOCS-1	23
#80	STAT 1	91	117.364	115.382	102.276	82.2795	80.0864	137.159	94.9944	98.2742	136.98	137.843	100.389	126.059
#81	STAT 1 - pY701	91
#82	STAT 3	86	1784.18	1761.81	2248.24	1553.7	1646.24	2554.05	1973.59	2213.03	3053.94	1347.21	2353.49	2510.46
#83	STAT 3 - pS727	86	66.336	84.0767	76.5762	46.5225	41.3469	69.0865		51.233	133.467		63.9071	89.1878
#84	STAT 3 - pY705	86	88.2779	147.134	102.801		50.2868	86.4532	67.8349	86.1646	202.208		56.359	76.2331
#85	Synapsin1	90	97.9731	46.5105			56.2467	54.2551	72.9353	78.2467	69.7441	39.1726		58.0468
#86	Synaptophysin1 (MFI)	40	953.197	1007.8	1996.49	652.565	1326.83	2149.41	883.639	1102.44	2430.76	1049.63	1618.31	2681.11
#87	TCF1/TCF7	50-28
#88	vGAT	50			82.3456				161.172	113.644			95.4832
#89	vGLUT1	57								59.6166			63.0265
#90	Vimentin	57	41484	52098	51810.3	32022.9	40813	43085.3	37743.4	50447.5	56909.2	32547.7	37859.2	41509.7
#91	Wnt3	40	174.26	265.647	146.334	177.247	185.502	284.459	221.611	200.74	169.594	179.603	206.817	272.048
#92	Wnt7a	39
#93	Total Protein (Strep-PE) 1	-	1.25165e+06	1.26517e+06	1.28121e+06	1.25093e+06	1.26876e+06	1.27664e+06	1.2496e+06	1.2672e+06	1.2776e+06	1.2513e+06	1.26873e+06	1.27635e+06
#94	Total Protein (Strep-PE) 2	-	1.28149e+06	1.26797e+06	1.25193e+06	1.2822e+06	1.26438e+06	1.25649e+06	1.28354e+06	1.26593e+06	1.25553e+06	1.28183e+06	1.26441e+06	1.25678e+06
#95	Normalization Factor	-	1.02055	0.894433	1.04899	0.768968	0.74499	1.01411	1.02007	0.931509	1.00351	0.739106	1.00641	0.996512
